# Supplementary material for: Functional echocardiography identifies association between early ventricular dysfunction and outcome in pediatric sepsis
Source: Front Pediatr. 2025 Jun 3;13:1570519. doi: 10.3389/fped.2025.1570519 (PMC12170512; doi:10.3389/fped.2025.1570519)
Supplement: Supplementary file 3 [file Datasheet1.xlsx]

## Sheet: Trabajo
Centro	nombre	sexo	fecha nac (DD-MM-AAAA)	fecha ingreso	peso ingre(kg)	talla ingreso (cms)	Shock	Fuente 1	fuente 2	microrganismo	Cronicas	PIM 3	fecha egreso (UCI)	días libre de VM	dias libre UCI	tratamiento ATB efectivo	latencia ATB efectivo (dias)	llene capilar (segundos)	pulsos	diuresis (ml/kg/hora)	Fecha (24)	PAFI (24)	SAFI (24)	Plaquetas (24)	Bilirrubina (24)	PAM (24)	Vasoactivos (24)	Glasgow (24)	creatinina (24)	Fecha (72 horas)	PAFI (72)	SAFI (72)	Plaquetas (72)	Bilirrubina (72)	PAM (72)	Vasoactivos (72)	Glasgow (72)	creatinina (72)	Fecha (168)	PAFI (168)	SAFI (168)	Plaquetas (168)	Bilirrubina (168)	PAM (168)	Vasoactivos (168)	Glasgow (168)	creatinina (168)	Fecha eco	contractibilidad
Hrrio	KMP	1	2022-07-18	2023-01-05	5	59	Shock	1		SAMR covid	microcefalia RDSM SD piramidal	5.1	2023-01-09	0	0	5	0.5	2	0	0	2023-01-05	392	384	169000	0	56	3	0	0.31	2023-01-08	32	54	0	0	15	0	0	0.22	fallecida									2023-01-05	0
Hrrio	TSC	2	2022-02-08	2022-12-18	40	140	Shock	2		Pseudomonas aureginosa E coli		4.81	2022-12-23	24	23	21	9	3	0	0.5	2022-12-19	288	250	720000	0	45	3	0	0	2022-12-21	426	282	809000	0.74	60	4	15	0.41	2022-12-25	0	466	793000	0	94	0	15	0.34	2022-12-18	1
Hrrio	JVS	1	2022-04-16	2022-12-01	7.46	67	Sepsis	1		ADV, Parainflueza III, bocavirus, Rhinovirus	Sd de down atresia de coanas	1.1	2022-12-13	20	17	10	1	3	0	1.7	2022-12-03	0	131	522000	0	45	0	15	0	2022-12-10	0	130	0	0	46	0	15	0	2022-12-10	0	333	0	0	53	0	15	0	2022-12-01	1
Hrrio	ECC	1	2022-10-13	2022-12-14	9.5	70.5	Sepsis	2		(-)	Daño hepatico crónico, Intestino corto	0.16	2022-12-21	30	23	21	0	3	0	2	2022-12-14	0	476	29000	7.26	59	0	15	0	2022-12-16	0	472	40000	5.48	50	0	15	0	2023-12-21	0	472	0	0	77	0	15	0	2022-12-14	1
Hrrio	MCG	1	2014-02-04	2022-11-20	27	145	Shock	1		(-)	anafilaxia	1.4	2022-11-25	28	26	9	0	3	4	1	2022-11-21	251	280	505000	0.38	68	4	0	0.65	2022-11-24	471	471	268000	0.22	89	0	15	0.42	2022-11-28	0	457	426000	0	74	0	15	0	2022-11-20	2
Hrrio	IDP	1	2022-02-20	2023-04-27	5.5	50	Sepsis	0		S epidermidis / S hominis	Cornelia de Lange/pie de BOT	0.8	2023-05-01	26	25	7	2	1	0	6	2023-04-28	240	372	185000	0	60	0	0	0.15	2023-04-30	0	466	0	0	60	0	15	0	2023-05-05	0	466	0	0	60	0	15	0	2023-04-27	1
Hrrio	CRT	1	2020-01-20	2023-01-14	8.9	60	Sepsis	2		(-)		1.4	2023-01-18	30	27	5	0	3	1	1.2	2023-01-15	471	457	374000	0	90	0	15	0.23	2023-01-17	0	457	424000	0	60	0	15	0.17	2023-01-21	de alta								2023-01-14	1
Hrrio	APH	2	2020-02-23	2023-04-11	13	95	Shock	3		S pneumoniae	-	6.4	2023-04-29	22	13	17	0	2	1	1	2023-04-17	414	551	465000	0	60	4	13	0.31	2023-04-18	0	271	465000	0	80	0	13	0.24	2023-04-23	0	271	0	0	78	0	13	0	2023-04-11	1
Hrrio	AVP	2	2021-12-06	2023-04-21	10	80	Sepsis	2		Rotavirus	Neurofibromatosis	1.6	2023-04-27	30	27	5	1	2	1	1.5	2023-04-22	0	476	360000	0	86	0	15	1.43	2023-04-25	0	476	355000	0	85	0	15	0.28	Alta 27/04									2023-04-21	1
Hrrio	BBB	2	2019-10-19	2023-04-15	17	100	Sepsis	2		-	GTT- Perforacion esofagica	2.9	2023-04-19	30	25	7	0	2	1	1.5	2023-04-16	0	452	297000	0	53	0	15	0.54	2023-04-19	0	466	58	0	58	0	15	0	2023-04-23	0	466	0	0	60	0	15	0	2023-04-15	1
Hrrio	KFC	1	2015-01-22	2023-04-04	25	129	Sepsis	3		S pneumoniae	Pubertad precoz	2	2023-04-05	30	29	10	0	2	1	1	2023-04-05	0	454	196000	0.63	72	0	15	0	2023-04-07	0	460	0	0	60	0	15	0	2023-04-21	0	460	333000	0	66	0	15	0	2023-04-04	1
Hrrio	CDC	2	2020-02-12	2023-02-24	21	93	Sepsis	1		SAMS H influenzae	Sd de down - obesidad	0.3	2023-03-18	0	0	10	3	2	1	1.8	2023-02-25	118	180	335000	0.43	60	0	0	0.43	2024-02-28	207	380	508000	0	109	0	13	0	2023-03-03	244	237	450000	0	70	0	14	0.41	2023-02-24	1
Hrrio	AMV	1	2022-12-14	2023-02-26	3.4	46	Sepsis	4		Citrobacter freudi	Gastroquisis- RNPT 34 s	0.5	2023-03-07	27	26	10	1	2	1	0.5	2023-02-27	0	186	106000	5.72	40	0	13	0.26	2023-03-01	0	323	69000	5.27	50	0	13	0.31	2023-03-04	0	461	527000	6.86	65	0	15	0	2023-02-26	1
Hrrio	PRE	1	2020-11-07	2023-03-11	12	86	Shock	2		E coli	Hirschprung/Ileostomia	1.5	2023-04-10	10	0	14	0	3	2	2	2023-03-12	493	319	107000	0.13	59	4	0	0.35	2023-03-14	320	330	34000	0.18	76	4	13	0.4	2023-03-26	260	310	205000	0.22	90	0	15	0.21	2023-03-11	1
Hrrio	FVV	1	2023-12-13	2023-01-27	3	49	Sepsis	1		H influenzae	RNPT 35 semanas	5.9	2023-02-27	25	17	10	2	2	1	1	2023-01-28	228	372	712000	3.94	64	0	15	0.21	2023-01-30	200	336	494000	0	50	0	15	0.26	2023-02-05	0	461	0	0	60	0	15	0	2023-01-27	1
HEC	JOC	2	2022-09-08	2023-01-28	4.73	54	Sepsis	1	2	Bocavirus, E facealis, Morganella morganinin	Displasia broncopulmonar	5.23	2023-02-06	27	22	14	3	3	0	1.8	2023-01-29	72	129	458000	0	60	4	0	0.35	2023-01-31	160	242	187000	0	60	0	15	0.23	2023-02-05	0	306	414000	0	93	0	15	sin dato	2023-01-09	1
HEC	AAU	2	2022-10-18	2022-12-06	4.5	69	Shock	1		Rhinovirus , H influenzae	(-)	1.7	2022-12-13	24	20	8	1	3	2	3.3	2023-12-07	202	237	386000	0.2	48	3	0	0.17	2022-12-10	0	357	465000	0	94	0	15	0	2022-12-13	0	458	567000	0	55	0	15	0.17	2022-12-06	0
HEC	FMV	1	2013-01-10	2023-01-10	40	149	Shock	2	6	no aislado	Otitis media aguda	7.98	2023-01-15	27	24	15	0	2	0	0.5	2023-01-11	350	237	22000	0.24	60	4	0	1.17	2023-02-13	420	323	104000	0	60	4	15	0.52	17/01/023	0	442	133000	0.09	89	0	15	0.32	2023-01-10	0
HEC	NVL	1	2021-04-17	2023-01-16	11.6	81	Shock	5		E coli multisensible	Asma	3.67	2023-01-18	30	28	0	14	3	0	2.2	2023-01-07	0	452	765000	0	67	0	15	0.3	2023-01-19	0	466	0	0	63	0	16	0	2023-01-24	0	452	0	0	59	0	15	sin dato	2023-01-17	0
HEC	SMU	2	2022-09-29	2023-03-01	7.5	63	Shock	2		Enterocos faecalis, E Coli	Pielectasia de riñon, atresia de colon	0.3	2023-04-05	19	16	14	2	2	2	1.9	2023-03-12	386	431	598000	0	65	3	0	0.17	2023-03-14	330	237	687000	0	75	3	15	0.17	2023-02-18	336	316	842000	0.26	25	1	15	0.17	2023-03-11	2
HEC	BOC	1	2022-05-30	2023-04-04	10	75	Sepsis	1		Rhinovirus , H influenzae		0.3	2023-04-04	24	20	21	0	3	1	1	2023-04-04	280	412	359000	0.03	74	0	15	0.19	2023-04-07	247	237	379000	0	64	0	15	0.17	2023-04-11	434	391	462000	0	64	0	15	0.17	2023-04-04	1
HEC	ERM	1	2017-01-26	2023-05-17	14	94	Shock	1		Influenza A H1 N1	Epilepsia refractaria, valvula derivativa	0.3	2023-05-24	25	23	10	0	3	1	0.5	2023-05-17	245	271	63000	0	85	3	0	0.36	2023-05-21	360	245	350000	0.11	66	4	15	0.18	2023-05-31	0	471	795000	0	83	0	15	0.23	2023-05-17	1
HEC	GSC	2	2019-05-11	2023-05-17	20	108	Sepsis	1		Rhinovirus, Bocavirus	APLV	0.1	2023-05-18	30	29	7	0	3	1	1	2023-05-18	0	461	127000	0	66	0	15	0	alta 19/05/2023																		2023-05-17	0
HEC	APP	2	2020-05-17	2023-05-15	18	95	Sepsis	1		Metanuemovirus, virus Respiratorio Sincicial	RNPT 31 semanas, DBP	0.4	2023-05-18	30	29	7	0	3	1	1	2023-05-16	0	339	391000	0	60	0	15	0.24	2023-05-18	0	413	0	0	96	0	15	0	2023-05-28	0	476	0	0	70	0	15	0	2023-05-16	0
HEC	RDD	2	2017-11-19	2023-02-17	21	120	Sepsis	3		VHS1	0	1.4	2023-02-23	30	25	21	1	3	1	1.5	2023-02-17	0	457	345000	0	77	0	13	0.57	2023-02-21	0	452	242000	0	70	0	15	0.38	2023-02-25	0	457	699000	0	70	0	15	0.33	2023-02-17	0
HEC	MPQ	2	2023-06-03	2023-05-19	14	89	Sepsis	1		VRS	TEA	0.4	2023-05-23	27	25	7	1	3	1	1	2023-05-17	431	268	457000	0	60	0	15	0.3	2023-05-20	394	360	399000	0	79	0	15	0	2023-05-24	0	457	0	0	79	0	15	0	2023-05-19	0
HEC	EJJ	2	2022-01-09	2023-06-15	12	92	Sepsis	3	1	Rhinovirus, Coronavirus, enterovirus	0	0.4	2023-06-27	18	16	14	0	2	1	1	2023-06-16	90	384	318000	0	60	0	0	0.17	2023-06-20	170	190	302000	0	67	0	0	0.17	2023-06-24	0	2015	848000	0.05	67	0	15	0	2023-06-17	0
HEC	CCR	1	2021-01-18	2023-05-17	12	100	Sepsis	1		0		0.4	2023-06-15	0	0	0	9	3	1	1.5	2023-05-18	396	380	0	0	66	0	0	0	2023-05-20	175	316	316000	0	70	0	0	0	2023-05-24	330	316	139000	0	70	0	0	0	2023-05-17	0
HEC	EGR	2	2023-04-05	2023-05-28	4	55	Shock	1	5	VRS- Enterococo faecalis	RNPT 35 semanas	1.2	2023-06-10	26	22	7	2	3	2	0.2	2023-05-29	93	93	229000	0	25	4	0	0.73	2023-05-31	85	91	122000	0	50	4	0	0.28	2023-06-05	142	186	236000	0	60	0	15	0.17	2023-05-28	1
HEC	SZZ	2	2022-08-20	2023-05-26	8.7	69	Sepsis	1	7	VRs- ADV	0	0.8	2023-05-29	28	27	7	0	3	1	1.5	2023-05-27	240	232	265000	0	60	0	0	0.17	2023-05-29	0	393	252000	0	79	0	15	0	2023-06-03	ALTA								2023-05-29	0
HEC	DGV	2	2021-01-29	2023-06-03	13	98	Sepsis	2		Parainfluenza II y ADV	0	2.9	2023-06-05	30	29	7	0	2	1	1.5	2023-06-04	0	330	358000	0	70	0	15	0	2023-06-06	0	396	0	0	82	0	15	0	alta 07/06									2023-06-03	0
HEC	KCP	1	2023-03-31	2023-06-02	3	50	Shock	1		VRS, SAMS, E clocae	RNPT 32	0.9	2023-07-04	0	0	10	0	1	3	0.5	2023-06-03	193	396	257000	0.39	55	4	0	0.17	2023-06-05	266	190	200000	0.34	51	0	0	0.17	2023-06-09	274	320	257	0	42	0	15	0.17	2023-06-02	0
HEC	MQV	2	2020-07-17	2023-06-15	14	95	Sepsis	1		VRS/ H influezae	TEA	2.9	2023-06-16	29	28	7	0	2	1	1.5	2023-06-16	311	240	290000	0	62	0	15	0.29	2023-06-18	0	400	290000	0	76	0	15	0.29	2023-06-23	0	466	0	0	76	0	15	0	2023-06-16	0
HEC	ACA	1	2023-05-11	2023-06-15	3.88	57	Shock	1		VRS, SAMS	0	0.77	2023-06-20	27	25	10	0	3	1	1.5	2023-06-16	153	213	333000	0.79	60	4	0	0.17	2023-06-19	222	240	524000	0	50	0	15	0.17	2023-06-23	0	413	0	0	61	0	15	0	2023-06-16	0
HEC	JJJ	2	2023-05-30	2023-06-16	2.945	54	Shock	1		VRS	0	0.84	2023-06-16	28	20	10	0	3	1	0.5	2023-06-17	215	213	327000	0	56	1	0	0.21	2023-06-20	155	320	397000	0	60	0	15	0.17	2023-06-24	0	380	443000	1.64	60	0	15	0.17	2023-06-16	0
[truncated: 27 more columns]

## Sheet: metadata
Sexo
Examenes en 0 = sin dato				Centro
contractibilidad	0= normal	1= hiperdinamico		id
Excursion de septum	0= normal	1 =paradojal		N Ficha
Cavidades	0= normal	1= pequeñas	2= dilatadas	nombre
Beso de la mitral	0= normal	1= si		sexo	femenino =1	masculino =2
VD	0= normal	1= mas grande	2=mayor tamaño que VI	fecha nac (DD-MM-AAAA)
derrame pericardico	0= no	1= si		fecha ingreso
				peso ingre(kg)
Fuente	1= pulmonar	6= otico		talla ingreso (cms)
	2= abdominal	7= cutaneo		Shock
	3= SNC	8= bacteremia		Fuente 1	foco
	4= CVC			fuente 2
	5= ORINA			microrganismo
pulsos	0= simetricos			Cronicas
	1= disminuidos a distal			PIM 3
	2= ausentes distal - debil central			fecha egreso (UCI)
	3= sin pulsos			días libre de VM
	4= saltones			dias libre UCI
diuresis	0= anuria			tratamiento ATB efectivo
				latencia ATB efectivo (dias)
PAFI 0	sin medicion			llene capilar (segundos)
				pulsos
				diuresis (ml/kg/hora)
				Fecha (24)
				PAFI (24)
				SAFI (24)
				Plaquetas (24)
				Bilirrubina (24)
				PAM (24)
				Vasoactivos (24)
				Glasgow (24)
				creatinina (24)
				PSOFA (24)
				Fecha (72 horas)
				Estado (72)
				PAFI (72)
				SAFI (72)
				Plaquetas (72)
				Bilirrubina (72)
				PAM (72)
				Vasoactivos (72)
				Glasgow (72)
				creatinina (72)
				PSOFA (72)
				Fecha (168)
				Estado 2
				PAFI (168)
				SAFI (168)
				Plaquetas (168)
				Bilirrubina (168)
				PAM (168)
				Vasoactivos (168)
				Glasgow (168)
				creatinina (168)
				PSOFA (168)
				Fecha eco
				contractibilidad
				Excursion (cuali)
				Cavidades (cuali)
				Beso
				VD
				FE
				FA
				MAPSE
				Z score
				onda S
				onda S Eidam
				TAPSE
				Z scoreTAPSE
				onda E (M)
				onda A (M)
				onda e (M)
				onda e Eidam
				Relacion E/e (M)
				onda E (T)
				onda A (T)
				derrame pericardico
				Vena cava
				colapsabilidad
				VTI
				TSVI
				Indice cardiaco
				Fenotipo 1
				Fenotipo 2
				Fenotipo 3
				Observacion

## Sheet: Base trabajo
Centro	nombre	sexo	fecha nac (DD-MM-AAAA)	fecha ingreso	peso ingre(kg)	talla ingreso (cms)	Shock	Fuente 1	fuente 2	microrganismo	Cronicas	PIM 3	fecha egreso (UCI)	días libre de VM	dias libre UCI	tratamiento ATB efectivo	latencia ATB efectivo (dias)	llene capilar (segundos)	pulsos	diuresis (ml/kg/hora)	Fecha (24)	PAFI (24)	SAFI (24)	Plaquetas (24)	Bilirrubina (24)	PAM (24)	Vasoactivos (24)	Glasgow (24)	creatinina (24)	PSOFA (24)	Fecha (72 horas)	Estado (72)	PAFI (72)	SAFI (72)	Plaquetas (72)	Bilirrubina (72)	PAM (72)	Vasoactivos (72)	Glasgow (72)	creatinina (72)	PSOFA (72)	Fecha (168)	Estado 2	PAFI (168)	SAFI (168)	Plaquetas (168)	Bilirrubina (168)	PAM (168)	Vasoactivos (168)
Hrrio	KMP	1	2022-07-18	2023-01-05	5	59	Shock	1		SAMR covid	microcefalia RDSM SD piramidal	5.1	2023-01-09	0	0	5	0.5	2	0	0	2023-01-05	392	384	169000	0	56	3	0	0.31	5	2023-01-08		32	54	0	0	15	0	0	0.22	5		fallecida
Hrrio	TSC	2	2022-02-08	2022-12-18	40	140	Shock	2		Pseudomonas aureginosa E coli		4.81	2022-12-23	24	23	21	9	3	0	0.5	2022-12-19	288	250	720000	0	45	3	0	0	5	2022-12-21		426	282	809000	0.74	60	4	15	0.41	5	2022-12-25		0	466	793000	0	94	0
Hrrio	JVS	1	2022-04-16	2022-12-01	7.46	67	Sepsis	1		ADV, Parainflueza III, bocavirus, Rhinovirus	Sd de down atresia de coanas	1.1	2022-12-13	20	17	10	1	3	0	1.7	2022-12-03	0	131	522000	0	45	0	15	0	5	2022-12-10		0	130	0	0	46	0	15	0	5	2022-12-10		0	333	0	0	53	0
Hrrio	ECC	1	2022-10-13	2022-12-14	9.5	70.5	Sepsis	2		(-)	Daño hepatico crónico, Intestino corto	0.16	2022-12-21	30	23	21	0	3	0	2	2022-12-14	0	476	29000	7.26	59	0	15	0	5	2022-12-16		0	472	40000	5.48	50	0	15	0	7	2023-12-21		0	472	0	0	77	0
Hrrio	MCG	1	2014-02-04	2022-11-20	27	145	Shock	1		(-)	anafilaxia	1.4	2022-11-25	28	26	9	0	3	4	1	2022-11-21	251	280	505000	0.38	68	4	0	0.65	6	2022-11-24		471	471	268000	0.22	89	0	15	0.42	0	2022-11-28		0	457	426000	0	74	0
Hrrio	IDP	1	2022-02-20	2023-04-27	5.5	50	Sepsis	0		S epidermidis / S hominis	Cornelia de Lange/pie de BOT	0.8	2023-05-01	26	25	7	2	1	0	6	2023-04-28	240	372	185000	0	60	0	0	0.15	2	2023-04-30		0	466	0	0	60	0	15	0	0	2023-05-05		0	466	0	0	60	0
Hrrio	CRT	1	2020-01-20	2023-01-14	8.9	60	Sepsis	2		(-)		1.4	2023-01-18	30	27	5	0	3	1	1.2	2023-01-15	471	457	374000	0	90	0	15	0.23	0	2023-01-17		0	457	424000	0	60	0	15	0.17	0	2023-01-21	alta	0
Hrrio	APH	2	2020-02-23	2023-04-11	13	95	Shock	3		S pneumoniae	-	6.4	2023-04-29	22	13	17	0	2	1	1	2023-04-17	414	551	465000	0	60	4	13	0.31	5	2023-04-18		0	271	465000	0	80	0	13	0.24	4	2023-04-23		0	271	0	0	78	0
Hrrio	AVP	2	2021-12-06	2023-04-21	10	80	Sepsis	2		Rotavirus	Neurofibromatosis	1.6	2023-04-27	30	27	5	1	2	1	1.5	2023-04-22	0	476	360000	0	86	0	15	1.43	3	2023-04-25		0	476	355000	0	85	0	15	0.28	0	2023-04-27	alta
Hrrio	BBB	2	2019-10-19	2023-04-15	17	100	Sepsis	2		-	GTT- Perforacion esofagica	2.9	2023-04-19	30	25	7	0	2	1	1.5	2023-04-16	0	452	297000	0	53	0	15	0.54	1	2023-04-19		0	466	58000	0	58	0	15	0	3	2023-04-23		0	466	0	0	60	0
Hrrio	KFC	1	2015-01-22	2023-04-04	25	129	Sepsis	3		S pneumoniae	Pubertad precoz	2	2023-04-05	30	29	10	0	2	1	1	2023-04-05	0	454	196000	0.63	72	0	15	0	0	2023-04-07		0	460	0	0	60	0	15	0	1	2023-04-21		0	460	333000	0	66	0
Hrrio	CDC	2	2020-02-12	2023-02-24	21	93	Sepsis	1		SAMS H influenzae	Sd de down - obesidad	0.3	2023-03-18	0	0	10	3	2	1	1.8	2023-02-25	118	180	335000	0.43	60	0	0	0.43	5	2024-02-28		207	380	508000	0	109	0	13	0	3	2023-03-03		244	237	450000	0	70	0
Hrrio	AMV	1	2022-12-14	2023-02-26	3.4	46	Sepsis	4		Citrobacter freudi	Gastroquisis- RNPT 34 s	0.5	2023-03-07	27	26	10	1	2	1	0.5	2023-02-27	0	186	106000	5.72	40	0	13	0.26	7	2023-03-01		0	323	69000	5.27	50	0	13	0.31	7	2023-03-04		0	461	527000	6.86	65	0
Hrrio	PRE	1	2020-11-07	2023-03-11	12	86	Shock	2		E coli	Hirschprung/Ileostomia	1.5	2023-04-10	10	0	14	0	3	2	2	2023-03-12	493	319	107000	0.13	59	4	0	0.35	5	2023-03-14		320	330	34000	0.18	76	4	13	0.4	6	2023-03-26		260	310	205000	0.22	90	0
Hrrio	FVV	1	2022-12-13	2023-01-27	3	49	Sepsis	1		H influenzae	RNPT 35 semanas	5.9	2023-02-27	25	17	10	2	2	1	1	2023-01-28	228	372	712000	3.94	64	0	15	0.21	4	2023-01-30		200	336	494000	0	50	0	15	0.26	3	2023-02-05		0	461	0	0	60	0
HEC	JOC	2	2022-09-08	2023-01-28	4.73	54	Shock	1	2	Bocavirus, E facealis, Morganella morganinin	Displasia broncopulmonar	5.23	2023-02-06	27	22	14	3	3	0	1.8	2023-01-29	72	129	458000	0	60	4	0	0.35	9	2023-01-31		160	242	187000	0	60	0	15	0.23	0	2023-02-05		0	306	414000	0	93	0
HEC	AAU	2	2022-10-18	2022-12-06	4.5	69	Shock	1		Rhinovirus , H influenzae	(-)	1.7	2022-12-13	24	20	8	1	3	2	3.3	2023-12-07	202	237	386000	0.2	48	3	0	0.17	6	2022-12-10		0	357	465000	0	94	0	15	0	0	2022-12-13		0	458	567000	0	55	0
HEC	FMV	1	2013-01-10	2023-01-10	40	149	Shock	2	6	no aislado	Otitis media aguda	7.98	2023-01-15	27	24	15	0	2	0	0.5	2023-01-11	350	237	22000	0.24	60	4	0	1.17	6	2023-02-13		420	323	104000	0	60	4	15	0.52	5	2023-01-17		0	442	133000	0.09	89	0
HEC	NVL	1	2021-04-17	2023-01-16	11.6	81	Shock	5		E coli multisensible	Asma	3.67	2023-01-18	30	28	0	14	3	0	2.2	2023-01-07	0	452	765000	0	67	0	15	0.3	0	2023-01-19		0	466	0	0	63	0	15	0	0	2023-01-24		0	452	0	0	59	0
HEC	SMU	2	2022-09-29	2023-03-01	7.5	63	Shock	2		Enterocos faecalis, E Coli	Pielectasia de riñon, atresia de colon	0.3	2023-04-05	19	16	14	2	2	2	1.9	2023-03-12	386	431	598000	0	65	3	0	0.17	4	2023-03-14		330	237	687000	0	75	3	15	0.17	4	2023-02-18		336	316	842000	0.26	25	1
HEC	BOC	1	2022-05-30	2023-04-04	10	75	Sepsis	1		Rhinovirus , H influenzae		0.3	2023-04-04	24	20	21	0	3	1	1	2023-04-04	280	412	359000	0.03	74	0	15	0.19	2	2023-04-07		247	237	379000	0	64	0	15	0.17	2	2023-04-11		434	391	462000	0	64	0
HEC	ERM	1	2017-01-26	2023-05-17	14	94	Shock	1		Influenza A H1 N1	Epilepsia refractaria, valvula derivativa	0.3	2023-05-24	25	23	10	0	3	1	0.5	2023-05-17	245	271	63000	0	85	3	0	0.36	7	2023-05-21		360	245	350000	0.11	66	4	15	0.18	5	2023-05-31		0	471	795000	0	83	0
HEC	GSC	2	2019-05-11	2023-05-17	20	108	Sepsis	1		Rhinovirus, Bocavirus	APLV	0.1	2023-05-18	30	29	7	0	3	1	1	2023-05-18	0	461	127000	0	66	0	15	0	1	2024-05-20	alta										2023-05-24	alta
HEC	APP	2	2020-05-17	2023-05-15	18	95	Sepsis	1		Metanuemovirus, virus Respiratorio Sincicial	RNPT 31 semanas, DBP	0.4	2023-05-18	30	29	7	0	3	1	1	2023-05-16	0	339	391000	0	60	0	15	0.24	1	2023-05-18		0	413	0	0	96	0	15	0	0	2023-05-28		0	476	0	0	70	0
HEC	RDD	2	2017-11-19	2023-02-17	21	120	Sepsis	3		VHS1	0	1.4	2023-02-23	30	25	21	1	3	1	1.5	2023-02-17	0	457	345000	0	77	0	13	0.57	2	2023-02-21		0	452	242000	0	70	0	15	0.38	0	2023-02-25		0	457	699000	0	70	0
HEC	MPQ	2	2022-06-03	2023-05-19	14	89	Sepsis	1		VRS	TEA	0.4	2023-05-23	27	25	7	1	3	1	1	2023-05-17	431	268	457000	0	60	0	15	0.3	1	2023-05-20		394	360	399000	0	79	0	15	0	1	2023-05-24		0	457	0	0	79	0
HEC	EJJ	2	2022-01-09	2023-06-15	12	92	Sepsis	3	1	Rhinovirus, Coronavirus, enterovirus	0	0.4	2023-06-27	18	16	14	0	2	1	1	2023-06-16	90	384	318000	0	60	0	0	0.17	4	2023-06-20		170	190	302000	0	67	0	0	0.17	3	2023-06-24		0	215	848000	0.05	67	0
HEC	CCR	1	2021-01-18	2023-05-17	12	100	Sepsis	1		0		0.4	2023-06-15	0	0	0	9	3	1	1.5	2023-05-18	396	380	0	0	66	0	0	0	1	2023-05-20		175	316	316000	0	70	0	0	0	3	2023-05-24		330	316	139000	0	70	0
HEC	EGR	2	2023-04-05	2023-05-28	4	55	Shock	1	5	VRS- Enterococo faecalis	RNPT 35 semanas	1.2	2023-06-10	26	22	7	2	3	2	0.2	2023-05-29	93	93	229000	0	25	4	0	0.73	11	2023-05-31		85	91	122000	0	50	4	0	0.28	9	2023-06-05		142	186	236000	0	60	0
HEC	SZZ	2	2022-08-20	2023-05-26	8.7	69	Sepsis	1	7	VRs- ADV	0	0.8	2023-05-29	28	27	7	0	3	1	1.5	2023-05-27	240	232	265000	0	60	0	0	0.17	3	2023-05-29		0	393	252000	0	79	0	15	0	1	2023-06-03	alta
HEC	DGV	2	2021-01-29	2023-06-03	13	98	Sepsis	2		Parainfluenza II y ADV	0	2.9	2023-06-05	30	29	7	0	2	1	1.5	2023-06-04	0	330	358000	0	70	0	15	0	0	2023-06-06		0	396	0	0	82	0	15	0	0	2023-06-07	alta
HEC	KCP	1	2023-03-31	2023-06-02	3	50	Shock	1		VRS, SAMS, E clocae	RNPT 32	0.9	2023-07-04	0	0	10	0	1	3	0.5	2023-06-03	193	396	257000	0.39	55	4	0	0.17	7	2023-06-05		266	190	200000	0.34	51	0	0	0.17	3	2023-06-09		274	320	257000	0	42	0
HEC	MQV	2	2020-07-17	2023-06-15	14	95	Sepsis	1		VRS/ H influezae	TEA	2.9	2023-06-16	29	28	7	0	2	1	1.5	2023-06-16	311	240	290000	0	62	0	15	0.29	2	2023-06-18		0	400	290000	0	76	0	15	0.29	0	2023-06-23		0	466	0	0	76	0
HEC	ACA	1	2023-05-11	2023-06-15	3.88	57	Shock	1		VRS, SAMS	0	0.77	2023-06-20	27	25	10	0	3	1	1.5	2023-06-16	153	213	333000	0.79	60	4	0	0.17	7	2023-06-19		222	240	524000	0	50	0	15	0.17	2	2023-06-23		0	413	0	0	61	0
HEC	JJJ	2	2023-05-30	2023-06-16	2.945	54	Shock	1		VRS	0	0.84	2023-06-16	28	20	10	0	3	1	0.5	2023-06-17	215	213	327000	0	56	1	0	0.21	3	2023-06-20		155	320	397000	0	60	0	15	0.17	4	2023-06-24		0	380	443000	1.64	60	0
HEC	DJM	1	2022-04-01	2023-03-03	2.2	48	Sepsis	7		S. hominis	0	2.5	2023-04-07	30	30	10	2	3	1	1	2023-04-07	0	461	393000	0	0	0	13	0.28	2	2023-04-04		0	466	423000	0	70	0	15	0.26	0	2023-04-08		0	461	0	0.31	60	0
HEC	SVP	2	2022-12-18	2023-05-17	7.9	65	Shock	1		VRS	0	7.5	2023-05-27	26	20	7	1	2	1	0.5	2023-05-18	195	237	407000	0	55	4	0	0.17	7	2023-05-20		65	97	350000	0.14	55	4	0	0.17	8	2023-05-24		200	271	819000	0	55	4
HEC	APM	1	2023-03-11	2023-06-20	6.8	60	shock	1		MTV	0	7.1	2023-06-29	28	26	5	1	1	1	1	2023-06-21	213	271	510000	0	55	4	0	0	6	2023-06-23		118	192	463000	0	55	0	15	0.17	3	2023-06-27		0	453	0	0	89	0
HEC	DDE	2	2022-04-17	2023-07-04	12.3	83	Sepsis	1		MTV	0	0.2	2023-07-07	30	27	7	0	2	1	1	2023-07-05	0	132	357000	0	70	0	15	0.24	4	2023-07-07		0	471	410000	0	70	0	15	0.26	0	13/07"023	alta
HEC	JJB	2	2022-12-31	2023-06-22	7.7	80	Sepsis	1		VRS / Coronvirus	APLV / RNPT 33	0.6	2023-06-26	27	26	5	1	1	1	1	2023-06-23	100	271	194000	0.11	65	0	15	0.17	3	2023-06-25		240	353	0	0	99	0	15	0	2	2023-06-29		0	400	0	0	59	0
HEC	KET	2	2023-04-24	2023-06-23	5.7	57	Shock	1		VRS/ Hinfluenzae		0.6	2023-06-28	27	25	10	1	1	1	0.5	2023-06-23	182	237	585000	0.48	55	4	0	0.17	7	2023-06-25		225	237	522000	0	55	4	15	0.17	6	2023-06-30		0	434	0	0	80	0
[truncated: 34 more columns]
